# Supplementary material for: Exposure to multiple pathogens - serological evidence for Rift Valley fever virus, Coxiella burnetii, Bluetongue virus and Brucella spp. in cattle, sheep and goat in Mali
Source: PLoS Negl Trop Dis. 2022 Apr 29;16(4):e0010342. doi: 10.1371/journal.pntd.0010342 (PMC9094527; doi:10.1371/journal.pntd.0010342)
Supplement: S1 Data — (XLSX) [file pntd.0010342.s001.xlsx]

## Sheet: dataset
Sample ID	Region	Species	Sexe	Q fever	Rift Valley Fever	Bluetongue	Brucellosis
10001	1	1	2	1	0	1	0
10002	1	1	2	1	0	1	0
10003	1	1	2	1	1	1	0
10004	1	1	2	1	0	1	0
10005	1	1	2	1	0	1	0
10006	1	1	2	1	0	1	0
10007	1	1	2	1	0	1	0
10008	1	1	2	1	0	1	0
10009	1	1	2	1	0	1	0
10010	1	1	2	1	0	1	0
10011	1	1	1	1	0	1	0
10012	1	1	1	1	0	1	0
10013	1	1	1	1	0	1	0
10014	1	1	1	1	0	1	0
10015	1	1	1	0	0	1	0
10016	1	1	1	0	0	1	0
10017	1	1	1	1	0	1	0
10018	1	1	1	1	0	1	0
10019	1	1	1	0	0	1	0
10020	1	1	1	1	0	1	0
10021	1	1	1	1	0	1	0
10022	1	1	2	1	0	1	0
10023	1	1	2	1	0	1	1
10024	1	1	2	1	0	1	0
10025	1	1	2	0	0	0	0
10026	1	1	1	1	0	1	0
10027	1	1	2	1	0	0	0
10028	1	1	2	1	0	1	0
10029	1	1	2	1	0	1	0
10030	1	1	2	1	0	1	0
10031	1	1	2	1	0	1	0
10032	1	1	1	1	0	1	0
10033	1	1	1	1	1	1	0
10034	1	1	1	1	0	1	0
10035	1	1	1	1	0	1	0
10036	1	1	1	1	1	1	0
10037	1	1	1	0	0	1	0
10038	1	1	1	1	0	1	0
10039	1	1	1	0	0	1	0
10040	1	1	1	1	0	1	0
10041	1	2	2	1	0	1	0
10042	1	2	2	0	0	1	0
10043	1	2	2	0	0	1	0
10044	1	2	1	0	0	0	0
10045	1	2	2	0	0	0	0
10046	1	2	2	1	0	0	0
10047	1	2	2	0	0	0	0
10048	1	2	2	0	0	0	0
10049	1	2	2	0	1	1	0
10050	1	2	2	0	0	1	0
10051	1	2	1	0	0	0	0
10052	1	2	2	0	0	1	1
10053	1	2	2	0	0	0	0
10054	1	2	1	0	0	1	0
10055	1	2	2	0	0	1	0
10056	1	2	1	0	0	0	0
10057	1	2	2	0	0	0	0
10058	1	2	1	0	0	0	0
10059	1	2	2	0	0	1	0
10060	1	2	2	0	0	0	0
10061	1	2	2	0	1	1	1
10062	1	2	1	0	0	0	0
10063	1	2	2	0	0	0	0
10064	1	2	2	0	0	0	0
10065	1	2	2	0	0	0	0
10066	1	2	1	0	0	0	0
10067	1	2	2	0	0	0	0
10068	1	2	2	0	0	0	0
10069	1	2	2	0	0	0	0
10070	1	2	2	0	0	0	0
10071	1	2	2	0	0	1	0
10072	1	2	1	0	0	0	0
10073	1	2	2	0	0	0	0
10074	1	2	2	0	0	0	0
10075	1	2	2	1	0	0	0
10076	1	2	2	0	0	0	0
10077	1	2	2	0	0	0	0
10078	1	2	2	0	0	0	0
10079	1	2	2	0	0	1	0
10080	1	2	1	0	0	0	0
10081	1	3	2	0	0	0	0
10082	1	3	2	0	0	0	0
10083	1	3	2	0	0	1	0
10084	1	3	2	0	0	0	0
10085	1	3	1	0	0	1	0
10086	1	3	1	0	0	0	0
10087	1	3	2	0	0	0	0
10088	1	3	2	0	0	0	0
10089	1	3	2	0	0	0	0
10090	1	3	2	0	0	0	0
10091	1	3	2	0	0	0	0
10092	1	3	2	0	0	0	0
10093	1	3	2	0	0	1	0
10094	1	3	1	0	0	0	0
10095	1	3	2	0	0	1	0
10096	1	3	2	0	0	1	0
10097	1	3	2	0	0	0	0
10098	1	3	2	0	0	0	0
10099	1	3	2	0	1	1	0
10100	1	3	1	0	0	1	0
10101	1	3	2	0	0	0	0
10102	1	3	2	0	0	0	0
10103	1	3	2	0	0	0	0
10104	1	3	2	0	0	0	0
10105	1	3	1	0	0	0	0
10106	1	3	2	0	0	0	0
10107	1	3	2	0	0	1	0
10108	1	3	2	0	1	1	0
10109	1	3	2	0	0	1	0
10110	1	3	1	1	0	1	0
10111	1	3	2	0	0	0	0
10112	1	3	2	0	0	0	0
10113	1	3	1	1	0	1	0
10114	1	3	2	1	0	0	0
10115	1	3	2	1	0	0	0
10116	1	3	1	0	0	1	0
10117	1	3	2	0	0	1	0
10118	1	3	1	0	1	1	0
10119	1	3	2	0	0	1	0
10120	1	3	2	0	0	1	0
10121	1	1	2	1	0	1	0
10122	1	1	2	0	0	1	0
10123	1	1	2	1	0	1	0
10124	1	1	2	1	0	1	0
10125	1	1	2	0	0	1	0
10126	1	1	2	1	0	1	0
10127	1	1	2	0	0	1	0
10128	1	1	2	0	0	1	0
10129	1	1	2	1	0	1	0
10130	1	1	2	1	0	1	0
10131	1	1	2	1	0	1	0
10132	1	1	2	1	0	1	0
10133	1	1	2	0	0	1	0
10134	1	1	2	1	0	1	0
10135	1	1	2	1	0	1	0
10136	1	1	2	0	0	1	0
10137	1	1	2	1	1	1	0
10138	1	1	2	0	0	1	0
10139	1	1	2	1	0	1	0
10140	1	1	2	1	0	1	0
10141	1	1	2	1	0	1	0
10142	1	1	2	0	0	1	0
10143	1	1	2	0	0	1	0
10144	1	1	2	1	1	1	0
10145	1	1	2	0	1	1	0
10146	1	1	2	1	0	1	0
10147	1	1	2	0	0	1	0
10148	1	1	2	1	0	1	0
10149	1	1	2	1	0	1	0
10150	1	1	2	1	0	1	0
10151	1	1	2	1	0	1	0
10152	1	1	2	1	0	1	0
10153	1	1	2	1	0	1	0
10154	1	1	2	0	0	1	0
10155	1	1	2	0	0	1	0
10156	1	1	2	0	0	1	0
10157	1	1	2	0	0	1	0
10158	1	1	2	0	0	1	0
10159	1	1	2	0	0	1	0
10160	1	1	2	0	0	1	0
10161	1	2	2	0	0	1	0
10162	1	2	2	0	0	1	0
10163	1	2	2	0	0	0	0
10164	1	2	2	1	0	1	0
10165	1	2	1	0	0	0	0
10166	1	2	2	0	0	1	0
10167	1	2	2	0	0	0	0
10168	1	2	2	0	0	1	0
10169	1	2	2	1	0	1	0
10170	1	2	2	0	0	1	0
10171	1	2	2	0	0	0	0
10172	1	2	2	1	0	1	0
10173	1	2	1	0	0	0	0
10174	1	2	2	0	0	1	0
10175	1	2	2	0	0	0	0
10176	1	2	2	0	0	1	0
10177	1	2	2	0	0	0	0
10178	1	2	2	0	0	1	0
10179	1	2	2	0	0	1	0
10180	1	2	2	0	0	1	0
10181	1	2	2	1	0	1	0
10182	1	2	2	0	1	1	0
10183	1	2	2	0	0	1	0
10184	1	2	2	0	0	1	0
10185	1	2	2	0	0	0	0
10186	1	2	2	0	0	1	0
10187	1	2	1	0	0	1	0
10188	1	2	2	0	0	1	0
10189	1	2	2	0	0	1	0
10190	1	2	2	0	0	1	0
10191	1	2	2	1	0	1	0
10192	1	2	2	0	0	1	0
10193	1	2	2	0	0	1	0
10194	1	2	2	0	0	1	0
10195	1	2	2	0	0	1	0
10196	1	2	2	0	0	0	0
10197	1	2	2	0	0	0	0
10198	1	2	2	0	0	1	0
10199	1	2	2	0	0	1	0
10200	1	2	2	0	0	0	0
10201	1	3	2	0	0	1	0
10202	1	3	2	0	0	1	0
10203	1	3	2	0	0	0	0
10204	1	3	2	0	0	1	0
10205	1	3	2	0	0	1	0
10206	1	3	2	1	0	1	0
10207	1	3	2	1	0	1	0
10208	1	3	2	0	0	0	0
10209	1	3	2	0	0	1	0
10210	1	3	2	0	0	1	0
10211	1	3	1	0	0	1	0
10212	1	3	2	1	0	0	0
10213	1	3	2	0	0	0	0
10214	1	3	2	0	0	1	0
10215	1	3	2	0	0	1	0
10216	1	3	2	0	0	0	0
10217	1	3	2	0	0	1	0
10218	1	3	2	0	0	1	0
10219	1	3	2	1	0	1	0
10220	1	3	2	1	0	1	0
10221	1	3	2	0	0	0	0
10222	1	3	2	0	0	1	0
10223	1	3	2	1	0	1	0
10224	1	3	2	0	0	0	0
10225	1	3	2	0	0	1	0
10226	1	3	2	0	0	1	0
10227	1	3	2	0	0	0	0
10228	1	3	2	0	0	0	0
10229	1	3	2	0	0	0	0
10230	1	3	2	0	0	0	0
10231	1	3	2	0	0	0	0
10232	1	3	2	0	0	0	0
10233	1	3	2	0	0	0	0
10234	1	3	2	0	0	0	0
10235	1	3	2	0	0	0	0
10236	1	3	2	0	0	0	0
10237	1	3	2	0	0	0	0
10238	1	3	2	0	0	1	0
10239	1	3	2	0	0	0	0
10240	1	3	2	1	0	1	0
10241	1	1	1	0	1	1	0
10242	1	1	1	1	0	1	0
10243	1	1	2	0	1	1	0
10244	1	1	2	1	1	1	0
10245	1	1	2	0	0	1	0
10246	1	1	2	0	1	1	0
10247	1	1	1	1	0	1	0
10248	1	1	2	1	1	1	0
10249	1	1	2	0	0	1	0
10250	1	1	2	1	0	1	0
10251	1	1	2	1	0	1	0
10252	1	1	1	1	0	1	0
10253	1	1	2	1	1	1	0
10254	1	1	2	1	0	1	0
10255	1	1	2	0	0	1	0
10256	1	1	1	1	0	1	0
10257	1	1	2	0	1	1	0
10258	1	1	2	1	1	1	0
10259	1	1	2	1	0	1	0
10260	1	1	2	0	0	1	0
10261	1	1	2	1	0	1	0
10262	1	1	1	1	1	1	0
10263	1	1	1	0	0	1	0
10264	1	1	2	1	1	1	0
10265	1	1	2	1	1	1	0
10266	1	1	2	1	0	1	0
10267	1	1	1	0	1	1	0
10268	1	1	1	1	0	1	0
10269	1	1	2	0	1	1	0
10270	1	1	1	1	0	1	0
10271	1	1	2	0	0	1	0
10272	1	1	2	1	0	1	0
10273	1	1	2	0	0	1	0
10274	1	1	2	1	1	1	0
10275	1	1	1	0	1	1	0
10276	1	1	2	1	0	1	0
10277	1	1	2	1	1	1	0
10278	1	1	2	1	0	1	0
10279	1	1	2	1	1	1	0
10280	1	1	2	1	0	1	0
10281	1	2	1	0	0	0	0
10282	1	2	2	1	0	1	0
10283	1	2	2	0	0	0	0
10284	1	2	2	0	0	0	0
10285	1	2	2	0	0	1	0
10286	1	2	2	0	0	1	0
10287	1	2	2	0	0	1	0
10288	1	2	2	1	0	1	0
10289	1	2	2	0	0	0	0
10290	1	2	2	0	0	0	0
10291	1	2	2	0	0	1	0
10292	1	2	2	0	0	0	0
10293	1	2	2	0	0	1	0
10294	1	2	2	1	0	0	0
10295	1	2	2	0	0	0	0
10296	1	2	2	0	0	1	0
10297	1	2	2	0	0	0	0
10298	1	2	2	0	0	1	0
10299	1	2	2	0	0	0	0
10300	1	2	2	1	0	0	0
10301	1	2	2	0	0	1	0
10302	1	2	2	0	0	1	0
10303	1	2	2	0	0	1	0
10304	1	2	2	0	0	1	0
10305	1	2	2	0	0	1	0
10306	1	2	2	0	0	1	0
10307	1	2	2	1	0	1	0
10308	1	2	2	0	0	1	0
10309	1	2	2	0	0	0	0
10310	1	2	2	0	0	0	0
10311	1	2	2	0	0	1	0
10312	1	2	2	0	0	0	0
10313	1	2	2	0	0	1	0
10314	1	2	2	0	0	1	0
10315	1	2	2	1	0	1	0
10316	1	2	2	1	0	1	0
10317	1	2	2	0	0	0	0
10318	1	2	2	1	0	1	0
10319	1	2	2	0	0	1	0
10320	1	2	2	0	0	0	0
10321	1	3	2	1	0	1	0
10322	1	3	2	1	0	1	0
10323	1	3	2	0	0	1	0
10324	1	3	2	0	0	1	0
10325	1	3	2	0	0	0	0
10326	1	3	2	0	0	1	0
10327	1	3	2	0	0	1	0
10328	1	3	2	0	0	1	0
10329	1	3	2	0	0	1	0
10330	1	3	2	0	0	1	0
10331	1	3	2	0	0	1	0
10332	1	3	2	0	0	0	0
10333	1	3	2	0	0	1	0
10334	1	3	2	0	0	1	0
10335	1	3	2	0	0	0	0
10336	1	3	2	0	0	0	0
10337	1	3	2	0	0	0	0
10338	1	3	2	0	0	0	0
10339	1	3	2	0	0	0	0
10340	1	3	2	0	0	0	0
10341	1	3	2	0	0	1	0
10342	1	3	2	0	0	1	0
10343	1	3	2	0	0	0	0
10344	1	3	2	0	0	1	0
10345	1	3	2	0	0	0	0
10346	1	3	2	0	0	0	0
10347	1	3	2	0	0	0	0
10348	1	3	2	0	0	0	0
10349	1	3	2	0	0	0	0
10350	1	3	2	0	0	0	0
10351	1	3	2	0	0	1	0
10352	1	3	2	0	0	0	0
10353	1	3	2	0	0	0	0
10354	1	3	2	0	0	1	0
10355	1	3	2	0	0	0	0
10356	1	3	2	0	0	0	0
10357	1	3	2	0	0	0	0
10358	1	3	2	0	0	1	0
10359	1	3	2	0	0	1	0
10360	1	3	2	0	0	1	0
10361	2	1	1	0	1	1	0
10362	2	1	2	1	0	1	0
10363	2	1	2	0	0	1	0
10364	2	1	2	0	1	1	0
10365	2	1	2	0	1	1	0
10366	2	1	2	0	1	1	0
10367	2	1	2	0	0	1	0
10368	2	1	2	0	0	1	0
10369	2	1	2	0	0	1	0
10370	2	1	1	1	0	1	0
10371	2	1	2	1	0	1	0
10372	2	1	1	0	0	1	0
10373	2	1	1	1	0	1	0
10374	2	1	2	0	0	1	0
10375	2	1	1	0	0	1	0
10376	2	1	1	0	1	1	0
10377	2	1	1	1	0	1	0
10378	2	1	2	1	0	1	0
10379	2	1	2	1	0	1	0
10380	2	1	2	1	0	1	0
10381	2	2	2	0	0	0	0
10382	2	2	2	0	0	1	0
10383	2	2	2	0	0	1	0
10384	2	2	2	0	0	1	0
10385	2	2	1	1	0	1	0
10386	2	2	2	0	0	0	0
10387	2	2	1	0	0	0	0
10388	2	2	1	0	0	0	0
10389	2	2	2	1	0	1	0
10390	2	2	2	0	0	0	0
10391	2	2	2	0	0	1	0
10392	2	2	2	0	0	0	0
10393	2	2	1	0	0	0	0
10394	2	2	1	0	0	0	0
10395	2	2	2	0	1	0	0
10396	2	2	2	0	0	1	0
10397	2	2	1	0	0	1	0
10398	2	2	2	1	0	1	0
10399	2	2	2	0	0	0	0
10400	2	2	2	1	0	1	0
10401	2	3	2	0	0	1	0
10402	2	3	2	0	0	1	0
10403	2	3	2	0	0	0	0
10404	2	3	2	0	0	0	0
10405	2	3	2	0	0	1	0
10406	2	3	2	0	0	1	0
10407	2	3	2	0	0	1	0
10408	2	3	2	0	0	1	0
10409	2	3	2	1	0	1	0
10410	2	3	2	0	0	1	0
10411	2	3	1	0	0	0	0
10412	2	3	2	0	0	1	0
10413	2	3	2	1	0	1	0
10414	2	3	2	0	0	1	0
10415	2	3	1	0	0	1	0
10416	2	3	2	1	0	1	0
10417	2	3	2	0	0	0	0
10418	2	3	2	0	0	0	0
10419	2	3	2	0	0	0	0
10420	2	3	1	0	0	1	0
10421	2	1	2	0	0	1	0
10422	2	1	2	0	0	1	0
10423	2	1	1	0	0	0	0
10424	2	1	2	0	0	1	0
10425	2	1	2	0	0	0	0
10426	2	1	1	0	0	0	0
10427	2	1	2	0	0	1	0
10428	2	1	1	0	0	0	0
10429	2	1	2	1	0	0	0
10430	2	1	1	0	0	0	0
10431	2	1	2	0	0	1	0
10432	2	1	2	1	0	1	0
10433	2	1	1	1	0	1	0
10434	2	1	2	0	0	1	0
10435	2	1	2	1	0	1	0
10436	2	1	1	0	0	1	0
10437	2	1	1	0	0	1	0
10438	2	1	2	0	0	1	0
10439	2	1	1	1	0	1	0
10440	2	1	2	1	0	1	0
10441	2	2	2	1	0	1	0
10442	2	2	2	1	0	1	0
10443	2	2	2	1	0	1	0
10444	2	2	2	1	1	1	0
10445	2	2	2	0	0	1	0
10446	2	2	2	1	1	1	0
10447	2	2	2	0	0	1	0
10448	2	2	2	1	0	1	0
10449	2	2	2	1	1	1	0
10450	2	2	2	0	1	1	0
10451	2	2	1	1	0	1	0
10452	2	2	1	1	0	0	0
10453	2	2	2	0	0	0	0
10454	2	2	2	0	0	0	0
10455	2	2	2	1	0	1	0
10456	2	2	2	0	0	1	0
10457	2	2	2	0	1	1	0
10458	2	2	1	0	0	1	0
10459	2	2	2	0	0	1	0
10460	2	2	2	0	0	0	0
10461	2	3	2	1	0	1	0
10462	2	3	2	0	1	1	0
10463	2	3	1	1	0	1	0
10464	2	3	2	1	0	1	0
10465	2	3	2	0	0	1	0
10466	2	3	1	0	0	0	0
10467	2	3	2	1	0	0	0
10468	2	3	2	0	0	1	0
10469	2	3	1	0	0	0	0
10470	2	3	2	0	0	0	0
10471	2	3	2	0	0	1	0
10472	2	3	2	0	0	1	0
10473	2	3	2	0	0	1	0
10474	2	3	1	0	0	1	0
10475	2	3	2	0	0	1	0
10476	2	3	1	0	0	1	0
10477	2	3	2	0	1	1	0
10478	2	3	2	0	0	0	0
10479	2	3	1	0	0	1	0
10480	2	3	1	0	0	0	0
10481	2	1	2	0	0	1	0
10482	2	1	2	0	0	0	0
10483	2	1	2	0	0	0	0
10484	2	1	2	0	0	1	0
10485	2	1	1	0	0	0	0
10486	2	1	1	0	0	0	0
10487	2	1	2	0	0	1	0
10488	2	1	2	0	0	1	0
10489	2	1	2	0	0	1	0
10490	2	1	2	0	0	1	0
10491	2	1	2	0	0	0	0
10492	2	1	2	0	0	1	0
10493	2	1	1	0	0	0	0
10494	2	1	2	0	0	0	0
10495	2	1	1	0	0	0	0
10496	2	1	2	0	0	1	0
10497	2	1	2	0	0	0	0
10498	2	1	2	0	0	1	0
10499	2	1	1	0	0	0	0
10500	2	1	2	0	0	1	0
10501	2	2	2	1	0	0	0
10502	2	2	2	0	0	1	0
10503	2	2	2	0	0	0	0
10504	2	2	1	1	0	1	0
10505	2	2	2	0	0	0	0
10506	2	2	2	0	0	0	0
10507	2	2	2	0	0	1	0
10508	2	2	1	0	1	1	0
10509	2	2	2	1	0	0	0
10510	2	2	2	0	0	0	0
10511	2	2	2	0	0	1	0
10512	2	2	1	1	0	1	0
10513	2	2	2	0	0	0	0
10514	2	2	2	0	0	0	0
10515	2	2	1	0	0	0	0
10516	2	2	2	0	0	0	0
10517	2	2	2	0	0	1	0
10518	2	2	2	0	0	0	0
10519	2	2	2	0	0	1	0
10520	2	2	2	0	0	1	0
10521	2	3	2	0	0	1	0
10522	2	3	2	0	0	0	0
10523	2	3	1	0	0	0	0
10524	2	3	2	0	0	1	0
10525	2	3	2	1	0	1	0
10526	2	3	1	1	1	1	0
10527	2	3	2	0	1	1	0
10528	2	3	1	1	0	1	0
10529	2	3	2	0	0	1	0
10530	2	3	2	0	0	1	0
10531	2	3	2	0	0	1	0
10532	2	3	2	0	1	1	0
10533	2	3	2	1	0	1	0
10534	2	3	2	1	0	1	0
10535	2	3	2	1	0	1	0
10536	2	3	2	1	0	1	0
10537	2	3	2	1	0	1	0
10538	2	3	2	0	0	1	0
10539	2	3	2	0	0	1	0
10540	2	3	2	0	0	0	0
10541	2	1	2	0	0	1	0
10542	2	1	2	0	0	1	0
10543	2	1	1	0	0	1	0
10544	2	1	2	0	0	0	0
10545	2	1	2	0	0	1	0
10546	2	1	1	1	0	1	0
10547	2	1	1	1	0	1	0
10548	2	1	2	1	0	1	0
10549	2	1	2	1	0	1	0
10550	2	1	2	1	0	1	0
10551	2	1	2	1	0	1	0
10552	2	1	2	1	0	1	0
10553	2	1	1	1	1	0	0
10554	2	1	2	1	0	1	0
10555	2	1	2	1	0	1	0
10556	2	1	1	1	0	1	0
10557	2	1	1	1	0	1	0
10558	2	1	1	1	1	1	0
10559	2	1	2	0	0	1	0
10560	2	1	2	1	0	0	0
10561	2	2	2	1	0	1	0
10562	2	2	2	1	0	1	0
10563	2	2	1	1	0	1	0
10564	2	2	2	1	0	1	0
10565	2	2	2	0	0	0	0
10566	2	2	1	1	0	0	0
10567	2	2	2	0	0	0	0
10568	2	2	1	0	0	0	0
10569	2	2	2	0	0	0	0
10570	2	2	1	0	0	1	0
10571	2	2	2	0	0	0	0
10572	2	2	2	0	0	0	0
10573	2	2	2	1	0	1	0
10574	2	2	1	0	0	1	0
10575	2	2	1	0	0	0	0
10576	2	2	1	0	0	1	0
10577	2	2	2	0	0	0	0
10578	2	2	2	0	0	1	0
10579	2	2	1	0	0	0	0
10580	2	2	2	1	0	1	0
10581	2	3	2	0	0	1	0
10582	2	3	2	0	0	1	0
10583	2	3	2	0	0	1	0
10584	2	3	1	0	0	0	0
10585	2	3	2	0	0	1	0
10586	2	3	2	0	0	0	0
10587	2	3	1	0	0	0	0
10588	2	3	2	0	0	0	0
10589	2	3	2	1	0	0	0
10590	2	3	2	0	0	1	0
10591	2	3	1	0	0	0	0
10592	2	3	2	0	0	1	0
10593	2	3	1	0	0	1	0
10594	2	3	2	0	0	1	0
10595	2	3	2	0	0	1	0
10596	2	3	2	1	0	0	0
10597	2	3	1	0	0	1	0
10598	2	3	2	0	0	1	0
10599	2	3	2	1	0	1	0
10600	2	3	2	0	0	0	0
10601	1	1	2	0	0	0	0
10602	1	1	2	0	0	0	0
10603	1	1	1	0	1	1	0
10604	1	1	2	0	0	1	0
10605	1	1	2	0	1	1	0
10606	1	1	1	0	0	1	0
10607	1	1	2	0	0	1	0
10608	1	1	2	1	0	1	0
10609	1	1	1	0	0	1	0
10610	1	1	2	1	0	1	0
10611	1	1	2	0	0	1	0
10612	1	1	1	0	0	1	0
10613	1	1	2	0	0	0	0
10614	1	1	2	0	0	0	0
10615	1	1	2	0	0	0	0
10616	1	1	1	1	0	1	0
10617	1	1	2	0	0	0	0
10618	1	1	2	0	0	0	0
10619	1	1	2	0	0	1	0
10620	1	1	2	0	0	1	0
10621	1	1	1	0	0	0	0
10622	1	1	2	0	0	1	0
10623	1	1	1	0	0	0	0
10624	1	1	1	1	0	1	0
10625	1	1	2	0	0	1	0
10626	1	1	2	0	0	0	0
10627	1	1	1	0	0	1	0
10628	1	1	2	0	0	0	0
10629	1	1	1	0	0	1	0
10630	1	1	2	1	0	0	0
10631	1	1	2	0	0	0	0
10632	1	1	2	0	0	1	0
10633	1	1	2	0	0	1	0
10634	1	1	1	0	0	1	0
10635	1	1	2	0	0	1	0
10636	1	1	2	1	0	1	0
10637	1	1	1	0	0	1	0
10638	1	1	1	0	0	1	0
10639	1	1	2	0	0	1	0
10640	1	1	1	0	0	1	0
10641	1	2	2	0	0	0	0
10642	1	2	2	0	0	1	0
10643	1	2	2	0	0	1	0
10644	1	2	2	0	0	0	0
10645	1	2	2	0	0	1	0
10646	1	2	1	1	0	1	0
10647	1	2	2	0	0	1	0
10648	1	2	1	1	0	1	0
10649	1	2	2	0	0	0	0
10650	1	2	1	0	0	0	0
10651	1	2	2	0	0	1	0
10652	1	2	2	0	0	0	0
10653	1	2	2	0	0	1	0
10654	1	2	2	0	0	1	0
10655	1	2	2	0	0	0	0
10656	1	2	2	0	0	0	0
10657	1	2	2	0	0	0	0
10658	1	2	1	0	0	1	0
10659	1	2	1	0	0	1	0
10660	1	2	2	0	0	0	0
10661	1	2	1	0	0	0	0
10662	1	2	2	0	0	1	0
10663	1	2	2	0	0	1	0
10664	1	2	2	0	0	1	0
10665	1	2	2	0	0	1	0
10666	1	2	1	0	0	1	0
10667	1	2	2	0	0	1	0
10668	1	2	1	0	0	0	0
10669	1	2	2	1	0	1	0
10670	1	2	2	0	0	1	0
10671	1	2	2	0	0	1	0
10672	1	2	2	0	0	1	0
10673	1	2	2	0	0	0	0
10674	1	2	2	0	0	1	0
10675	1	2	2	0	0	1	0
10676	1	2	1	0	0	0	0
10677	1	2	1	0	1	0	0
10678	1	2	2	0	0	1	0
10679	1	2	2	1	0	1	0
10680	1	2	2	1	0	1	0
10681	1	3	2	0	0	0	0
10682	1	3	2	0	0	0	0
10683	1	3	2	0	0	0	0
10684	1	3	1	0	0	0	0
10685	1	3	2	1	0	0	0
10686	1	3	2	0	0	0	0
10687	1	3	1	0	0	0	0
10688	1	3	2	0	0	0	0
10689	1	3	2	1	0	1	0
10690	1	3	2	0	0	0	0
10691	1	3	2	0	0	0	0
10692	1	3	2	0	0	0	0
10693	1	3	1	0	0	0	0
10694	1	3	2	0	0	1	0
10695	1	3	2	0	0	0	0
10696	1	3	2	0	0	0	0
10697	1	3	1	0	0	0	0
10698	1	3	2	1	0	0	0
10699	1	3	2	0	0	1	0
10700	1	3	2	0	0	0	0
10701	1	3	1	0	0	1	0
10702	1	3	2	0	0	1	0
10703	1	3	2	0	0	0	0
10704	1	3	2	0	0	1	0
10705	1	3	2	0	0	1	0
10706	1	3	2	0	0	1	0
10707	1	3	1	0	0	1	0
10708	1	3	2	0	0	1	0
10709	1	3	1	0	0	1	0
10710	1	3	1	0	0	0	0
10711	1	3	2	0	0	1	0
10712	1	3	2	0	0	0	0
10713	1	3	1	0	0	1	0
10714	1	3	1	1	0	1	0
10715	1	3	2	1	0	1	0
10716	1	3	2	0	0	1	0
10717	1	3	2	0	0	0	0
10718	1	3	1	0	0	1	0
10719	1	3	2	0	0	0	0
10720	1	3	2	0	0	1	0
10721	2	1	2	1	0	1	0
10722	2	1	2	1	1	1	0
10723	2	1	1	1	0	1	0
10724	2	1	2	1	0	1	0
10725	2	1	2	1	0	1	0
10726	2	1	1	1	0	1	0
10727	2	1	2	1	0	1	0
10728	2	1	1	1	1	1	0
10729	2	1	2	0	0	1	0
10730	2	1	1	0	0	1	0
10731	2	1	2	0	0	1	0
10732	2	1	2	1	0	1	0
10733	2	1	1	1	1	1	0
10734	2	1	1	1	0	1	0
10735	2	1	2	1	0	1	0
10736	2	1	1	1	0	1	0
10737	2	1	1	0	1	1	0
10738	2	1	2	0	0	1	0
10739	2	1	2	1	0	1	0
10740	2	1	2	1	0	1	0
10741	2	1	2	1	0	1	0
10742	2	1	2	1	0	1	0
10743	2	1	2	0	0	1	0
10744	2	1	2	1	0	1	0
10745	2	1	2	1	1	1	0
10746	2	1	1	1	0	1	0
10747	2	1	2	1	1	1	0
10748	2	1	1	1	0	1	0
10749	2	1	1	1	0	1	0
10750	2	1	2	1	0	1	0
10751	2	1	1	0	0	1	0
10752	2	1	1	1	0	1	0
10753	2	1	1	1	0	1	0
10754	2	1	1	1	0	1	0
10755	2	1	1	1	0	1	0
10756	2	1	1	1	0	1	0
10757	2	1	2	1	0	1	0
10758	2	1	2	1	0	1	0
10759	2	1	1	1	0	1	0
10760	2	1	1	1	0	1	0
10761	2	1	2	1	0	1	0
10762	2	1	1	1	0	1	0
10763	2	1	1	1	0	1	0
10764	2	1	1	1	0	1	0
10765	2	1	2	1	0	1	0
10766	2	1	2	0	0	1	0
10767	2	1	1	1	0	1	0
10768	2	1	2	1	0	1	0
10769	2	1	1	1	0	1	0
10770	2	1	1	1	0	1	0
10771	2	1	1	0	0	1	0
10772	2	1	2	1	0	1	0
10773	2	1	1	0	0	1	0
10774	2	1	1	0	0	1	0
10775	2	1	1	0	0	1	0
10776	2	1	2	1	0	1	0
10777	2	1	2	1	0	1	0
10778	2	1	1	1	0	1	0
10779	2	1	2	1	0	1	0
10780	2	1	2	1	0	1	0
10781	2	1	2	1	0	1	0
10782	2	1	1	1	1	1	0
10783	2	1	2	1	0	1	0
10784	2	1	2	1	0	1	0
10785	2	2	1	0	0	0	0
10786	2	2	2	0	0	0	0
10787	2	2	2	0	0	1	0
10788	2	2	1	0	0	0	0
10789	2	2	2	0	0	0	0
10790	2	2	2	1	0	1	0
10791	2	2	2	0	0	1	0
10792	2	2	2	0	0	1	0
10793	2	2	2	0	0	0	0
10794	2	2	1	0	0	0	0
10795	2	2	1	0	0	0	0
10796	2	2	2	0	0	0	0
10797	2	2	2	0	0	0	0
10798	2	2	2	0	0	0	0
10799	2	2	2	0	0	0	0
10800	2	2	2	0	0	1	0
10801	2	2	2	0	0	0	0
10802	2	2	2	0	0	1	0
10803	2	2	1	0	0	0	0
10804	2	2	1	0	0	0	0
10805	2	2	2	0	0	1	0
10806	2	2	2	1	1	0	0
10807	2	2	2	1	0	0	0
10808	2	2	2	0	0	0	0
10809	2	2	2	0	0	0	0
10810	2	2	2	0	0	1	0
10811	2	2	1	0	0	0	0
10812	2	2	2	0	0	0	0
10813	2	2	2	1	0	1	0
10814	2	2	2	0	0	0	0
10815	2	2	2	0	0	0	0
10816	2	2	2	0	0	0	0
10817	2	2	2	1	0	1	0
10818	2	2	2	1	0	0	0
10819	2	2	2	1	0	1	0
10820	2	2	2	1	0	0	0
10821	2	2	2	1	0	0	0
10822	2	2	2	1	1	1	0
10823	2	2	2	1	0	1	0
10824	2	2	2	1	0	0	0
10825	2	2	2	1	0	0	0
10826	2	2	2	1	0	1	0
10827	2	2	2	0	0	1	0
10828	2	2	1	0	0	0	0
10829	2	2	2	0	0	1	0
10830	2	2	2	1	0	0	0
10831	2	2	1	0	0	0	0
10832	2	2	1	0	0	0	0
10833	2	2	1	0	0	0	0
10834	2	2	1	1	0	1	0
10835	2	2	2	0	0	0	0
10836	2	2	1	0	0	0	0
10837	2	2	2	0	0	0	0
10838	2	2	2	0	0	0	0
10839	2	2	1	1	0	1	0
10840	2	2	1	0	0	0	0
10841	2	2	2	1	0	0	0
10842	2	2	2	0	0	0	0
10843	2	2	2	0	0	0	0
10844	2	2	2	0	0	1	0
10845	2	2	2	0	0	0	0
10846	2	2	1	0	0	0	0
10847	2	2	2	0	0	1	0
10848	2	2	1	1	1	1	0
10849	2	3	2	1	0	1	0
10850	2	3	2	1	0	1	0
10851	2	3	2	0	0	1	0
10852	2	3	2	0	0	1	0
10853	2	3	2	1	0	0	0
10854	2	3	2	0	0	1	0
10855	2	3	2	0	0	0	0
10856	2	3	2	0	0	1	0
10857	2	3	2	1	0	1	0
10858	2	3	2	0	0	1	0
10859	2	3	2	1	0	1	0
10860	2	3	2	0	0	1	0
10861	2	3	2	0	0	1	0
10862	2	3	2	0	0	1	0
10863	2	3	2	0	1	0	0
10864	2	3	2	0	0	0	0
10865	2	3	2	0	0	0	0
10866	2	3	2	0	0	1	0
10867	2	3	2	0	0	1	0
10868	2	3	2	0	0	0	0
10869	2	3	2	0	0	0	0
10870	2	3	2	1	0	1	0
10871	2	3	2	1	0	1	0
10872	2	3	1	1	0	1	0
10873	2	3	2	0	0	0	0
10874	2	3	2	0	0	1	0
10875	2	3	2	0	0	0	0
10876	2	3	2	0	0	0	0
10877	2	3	2	0	0	0	0
10878	2	3	1	0	0	0	0
10879	2	3	2	0	0	0	0
10880	2	3	2	1	0	1	0
10881	2	3	2	0	0	1	0
10882	2	3	2	0	0	1	0
10883	2	3	2	1	0	1	0
10884	2	3	1	0	0	0	0
10885	2	3	2	0	0	0	0
10886	2	3	2	0	0	0	0
10887	2	3	2	0	0	1	0
10888	2	3	2	0	0	0	0
10889	2	3	2	1	0	0	0
10890	2	3	1	1	0	1	0
10891	2	3	2	1	0	1	0
10892	2	3	2	0	0	1	0
10893	2	3	2	0	0	0	0
10894	2	3	2	0	0	1	0
10895	2	3	1	0	0	1	0
10896	2	3	2	0	0	0	0
10897	2	2	2	0	0	0	0
10898	2	3	2	0	0	1	0
10899	2	3	2	0	0	1	0
10900	2	2	2	1	0	1	0
10901	2	2	2	1	0	0	0
10902	2	2	2	1	0	1	0
10903	2	2	1	0	0	0	0
10904	2	2	1	0	0	0	0
10905	2	2	2	1	0	0	0
10906	2	2	2	1	0	0	0
10907	2	2	2	1	0	1	0
10908	2	2	2	0	1	1	0
10909	2	2	2	0	0	1	0
10910	2	2	2	1	0	0	0
10911	2	2	2	0	0	1	0
10912	2	2	2	0	0	1	0

## Sheet: codes
	Regions
	1	Sikasso
	2	Mopti
	Espece
	1	Cattle
	2	Sheep
	3	Goat
	Sexe
	1	Male
	2	Female
	Test
	0	positif
	1	nagatif
